# Supplementary material for: How Were Return-of-Service Schemes Developed and Implemented in Botswana, Eswatini and Lesotho?
Source: Healthcare (Basel). 2023 May 22;11(10):1512. doi: 10.3390/healthcare11101512 (PMC10218024; doi:10.3390/healthcare11101512)
Supplement: Supplementary file 1 [file healthcare-11-01512-s001.zip]

Archive with 1 entries (1 files):
- healthcare-2387666-supplementary.pdf
